# Supplementary material for: The Role of a Food Literacy Intervention in Promoting Food Security and Food Literacy—OzHarvest’s NEST Program
Source: Nutrients. 2020 Jul 23;12(8):2197. doi: 10.3390/nu12082197 (PMC7468773; doi:10.3390/nu12082197)
Supplement: Supplementary file 1 [file nutrients-12-02197-s001.zip]

Archive with 9 entries (8 files):
- S2 - Nest Pre-Post Survey.pdf
- __MACOSX/
- __MACOSX/._S2 - Nest Pre-Post Survey.pdf
- S3 - Interview Guide and Field Notes.pdf
- __MACOSX/._S3 - Interview Guide and Field Notes.pdf
- S4 - NEST Program summary.pdf
- __MACOSX/._S4 - NEST Program summary.pdf
- S1 - COREQ 32 Item Check List .pdf
- __MACOSX/._S1 - COREQ 32 Item Check List .pdf
